# Supplementary material for: Glucosamine sulfate suppresses the expression of matrix metalloproteinase-3 in osteosarcoma cells in vitro
Source: BMC Complement Altern Med. 2016 Aug 25;16(1):313. doi: 10.1186/s12906-016-1315-6 (PMC5000453; doi:10.1186/s12906-016-1315-6)
Supplement: Additional file 1: — Minimal data set underlying our findings. (XLSX 35 kb) [file 12906_2016_1315_MOESM1_ESM.xlsx]

## Sheet: Blatt1
rtPCR												ELISA
SaOS MMP3	c	10	50	100		MG63 MMP3	c	10	50	100		SaOS MMP3	c	10		MG63 MMP3	c	10
	1	0.431	1.51	1.621			1	0.439	0.384	0.361			0.13	0.14			0.08	0.1
	1	0.329	0.397	0.605			1	0.046	0.045	0.059			0.35	0.21			0.21	0.2
	1	0.345	0.309	0.498			1	0.467	0.352	0.396			0.34	0.24			0.36	0.2
SaOS MMP2						MG63 MMP2
	1	1.009	1.168	1.029			1	0.951	0.912	1.256
	1	1.102	1.168	1.191			1	1.943	2.32	2.099
	1	0.864	0.967	1.15			1	1.195	1.169	1.069
SaOS MMP9						MG63 MMP9						SaOS MMP9				MG63 MMP9
	1	0.796	1.917	1.47			1	0.662	1.132	1.224			2.5	3.29			0.72	3.1
	1	0.559	0.723	0.629			1	0.317	0.416	0.749			5.61	3.96			2.26	2.95
	1	0.63	1.039	0.77			1	1.031	0.998	1.505			10.16	5.72			4.4	3.47
WST
SaOS	c	10	50	100		MG63	c	10	50	100
	3.777	3.52433	3.428	3.666			2.179	2.053	1.867	1.763
	2.39	2.47867	2.181	2.381			2.83	5.433	4.589	4.696
	2.263	2.38633	1.975	2.104			1.874	1.812	1.797	3.369
